# Supplementary material for: Mosquito bite prevention through self-assembled cellulose nanocrystals
Source: PNAS Nexus. 2023 Apr 11;2(4):pgad069. doi: 10.1093/pnasnexus/pgad069 (PMC10089072; doi:10.1093/pnasnexus/pgad069)
Supplement: pgad069_Supplementary_Data [file pgad069_supplementary_data.zip]

Archive with 6 entries (6 files):
- PNASNEXUS-PNASNEXUS-2023-00165-T-s05.cls
- PNASNEXUS-PNASNEXUS-2023-00165-T-s06.eps
- PNASNEXUS-PNASNEXUS-2023-00165-T-s01.docx
- PNASNEXUS-PNASNEXUS-2023-00165-T-s02.bib
- PNASNEXUS-PNASNEXUS-2023-00165-T-s03.mp4
- PNASNEXUS-PNASNEXUS-2023-00165-T-s04.xlsx
