# Supplementary material for: Mosquito bite prevention through self-assembled cellulose nanocrystals
Source: PNAS Nexus. 2023 Apr 11;2(4):pgad069. doi: 10.1093/pnasnexus/pgad069 (PMC10089072; doi:10.1093/pnasnexus/pgad069)
Supplement: pgad069_Supplementary_Data [file pgad069_supplementary_data.zip › PNASNEXUS-PNASNEXUS-2023-00165-T-s02.bib]

@misc{WorldHealthOrganization2021,
abstract = {World malaria report 2021. Geneva: World Health Organization; 2021. Licence: CC BY-NC-SA 3.0 IGO.},
author = {{World Health Organization}},
booktitle = {World Health},
doi = {ISBN 978 92 4 1564403},
isbn = {9789241564106},
issn = {08966273},
number = {December},
pages = {238},
pmid = {9375913},
title = {{World Malaria Report}},
url = {https://www.who.int/publications/i/item/9789240040496},
urldate = {2021-12-21},
volume = {WHO/HTM/GM},
year = {2021}
}
@article{Guterres2020,
abstract = {On 1 January 2016, the world officially began implementation of the 2030 Agenda for Sustainable Development—the transformative plan of action based on 17 Sustainable Development Goals—to address urgent global challenges over the next 15 years. This agenda is a road map for people and the planet that will build on the success of the Millennium Development Goals and ensure sustainable social and economic progress world- wide. It seeks not only to eradicate extreme poverty, but also to integrate and balance the three dimensions of sustainable development—economic, social and environmental—in a comprehensive global vision.},
author = {Guterres, Antonio},
file = {:Users/daniel/Desktop/Papers/The-Sustainable-Development-Goals-Report-2021.pdf:pdf},
journal = {United Nations publication issued by the Department of Economic and Social Affairs},
pages = {1--64},
title = {{The Sustainable Development Goals Report 2020}},
year = {2020}
}
@article{Verhulst2011,
abstract = {The African malaria mosquito Anopheles gambiae sensu stricto continues to play an important role in malaria transmission, which is aggravated by its high degree of anthropophily, making it among the foremost vectors of this disease. In the current study we set out to unravel the strong association between this mosquito species and human beings, as it is determined by odorant cues derived from the human skin. Microbial communities on the skin play key roles in the production of human body odour. We demonstrate that the composition of the skin microbiota affects the degree of attractiveness of human beings to this mosquito species. Bacterial plate counts and 16S rRNA sequencing revealed that individuals that are highly attractive to An. gambiae s.s. have a significantly higher abundance, but lower diversity of bacteria on their skin than individuals that are poorly attractive. Bacterial genera that are correlated with the relative degree of attractiveness to mosquitoes were identified. The discovery of the connection between skin microbial populations and attractiveness to mosquitoes may lead to the development of new mosquito attractants and personalized methods for protection against vectors of malaria and other infectious diseases.},
author = {Verhulst, Niels O. and Qiu, Yu Tong and Beijleveld, Hans and Maliepaard, Chris and Knights, Dan and Schulz, Stefan and Berg-Lyons, Donna and Lauber, Christian L. and Verduijn, Willem and Haasnoot, Geert W. and Mumm, Roland and Bouwmeester, Harro J. and Claas, Frans H.J. and Dicke, Marcel and van Loon, Joop J.A. and Takken, Willem and Knight, Rob and Smallegange, Renate C.},
doi = {10.1371/JOURNAL.PONE.0028991},
file = {:Users/daniel/Library/Application Support/Mendeley Desktop/Downloaded/Verhulst et al. - 2011 - Composition of Human Skin Microbiota Affects Attractiveness to Malaria Mosquitoes.pdf:pdf},
issn = {1932-6203},
journal = {PLOS ONE},
keywords = {Anopheles gambiae,Bacteria,Malaria,Microbiome,Mosquitoes,Ribosomal RNA,Skin,Staphylococcus},
month = {dec},
number = {12},
pages = {e28991},
pmid = {22216154},
publisher = {Public Library of Science},
title = {{Composition of Human Skin Microbiota Affects Attractiveness to Malaria Mosquitoes}},
url = {https://journals.plos.org/plosone/article?id=10.1371/journal.pone.0028991},
volume = {6},
year = {2011}
}
@article{Dickens2013,
abstract = {The mode of action of mosquito repellents remains a controversial topic. However, electrophysiological studies and molecular approaches have provided a better understanding of how repellents exert their effects. Here, we briefly discuss various theories of repellent action and present the current status of knowledge of the effects of repellents on olfactory and gustatory processes. These findings provide a framework for further development of existing repellents and the discovery of new compounds with novel modes of action. {\textcopyright} 2013.},
author = {Dickens, Joseph C. and Bohbot, Jonathan D.},
doi = {10.1016/J.PESTBP.2013.02.006},
issn = {0048-3575},
journal = {Pesticide Biochemistry and Physiology},
keywords = {Feeding deterrent,Gustation,Insect repellent,Modulation,Olfaction},
month = {jul},
number = {3},
pages = {149--155},
publisher = {Academic Press},
title = {{Mini review: Mode of action of mosquito repellents}},
volume = {106},
year = {2013}
}
@article{Smallegange2005,
abstract = {Host odours play a major role in the orientation and host location of blood-feeding mosquitoes. Anopheles gambiae Giles ensu stricto, which is the most important malaria vector in Africa, is a highly anthropophilic mosquito species, and the host-seeking behaviour of the females of this mosquito is guided by volatiles of human origin. Ammonia, lactic acid and several carboxylic acids are known to be present in the human odour blend. We investigated the effect of these compounds on na{\"{i}}ve female mosquitoes using a dual-port olfactometer. Ammonia was an attractant on its own, whereas lactic acid was not attractive. Carboxylic acids, offered as a mixture of 12 compounds, were repellent at the concentration tested. The addition of ammonia to the carboxylic acid mixture overruled the repellent effect of the latter. Combining ammonia with either lactic acid or the carboxylic acids did not enhance the attractiveness of ammonia alone. However, a synergistic effect was found when ammonia, lactic acid and the carboxylic acids were applied as a blend. Our findings indicate that An. gambiae s.s. relies on the combination of ammonia, lactic acid and carboxylic acids in its orientation to human hosts. The role of lactic acid in this tripartite synergism differs from that reported for the yellow fever mosquito Aedes aegypti. {\textcopyright} Oxford University Press 2005; all rights reserved.},
author = {Smallegange, Renate C. and Qiu, Yu Tong and van Loon, Joop A. and Takken, Willem},
doi = {10.1093/CHEMSE/BJI010},
file = {:Users/daniel/Library/Application Support/Mendeley Desktop/Downloaded/Smallegange et al. - 2005 - Synergism between ammonia, lactic acid and carboxylic acids as kairomones in the host-seeking behaviour of t.pdf:pdf},
issn = {0379-864X},
journal = {Chemical senses},
keywords = {Ammonia / chemistry*,Ammonia / pharmacology,Animals,Anopheles / drug effects,Anopheles / physiology*,Appetitive Behavior / physiology*,Carboxylic Acids / chemistry*,Carboxylic Acids / pharmacology,Dose-Response Relationship,Drug,Drug Synergism,Female,Host-Parasite Interactions,Humans,Lactic Acid / chemistry*,Lactic Acid / pharmacology,MEDLINE,NCBI,NIH,NLM,National Center for Biotechnology Information,National Institutes of Health,National Library of Medicine,Non-U.S. Gov't,Odorants / analysis,Pheromones / chemistry*,Pheromones / pharmacology,Pheromones / physiology,PubMed Abstract,Renate C Smallegange,Research Support,Willem Takken,Yu Tong Qiu,doi:10.1093/chemse/bji010,pmid:15703334},
month = {feb},
number = {2},
pages = {145--152},
pmid = {15703334},
publisher = {Chem Senses},
title = {{Synergism between ammonia, lactic acid and carboxylic acids as kairomones in the host-seeking behaviour of the malaria mosquito Anopheles gambiae sensu stricto (Diptera: Culicidae)}},
url = {https://pubmed.ncbi.nlm.nih.gov/15703334/},
volume = {30},
year = {2005}
}
@article{Laurens2019,
abstract = {Malaria is an illness caused by Plasmodium parasites transmitted to humans by infected mosquitoes. Of the five species that infect humans, P. falciparum exacts the highest toll in terms of human mo...},
author = {Laurens, Matthew B.},
doi = {10.1080/21645515.2019.1669415},
file = {:Users/daniel/Library/Application Support/Mendeley Desktop/Downloaded/Laurens - 2019 - RTS,SAS01 vaccine (Mosquirix™) an overview.pdf:pdf},
issn = {2164554X},
journal = {https://doi.org/10.1080/21645515.2019.1669415},
keywords = {AS01,Plasmodium,RTS,S,adjuvant,malaria,vaccine},
pmid = {31545128},
publisher = {Taylor & Francis},
title = {{RTS,S/AS01 vaccine (Mosquirix™): an overview}},
url = {https://www.tandfonline.com/doi/abs/10.1080/21645515.2019.1669415},
year = {2019}
}
@article{Smallegange2009,
abstract = {The role of aliphatic carboxylic acids in hostseeking response of the malaria mosquito Anopheles gambiae sensu stricto was examined both in a dual-choice olfactometer and with indoor traps. A basic attractive blend of ammonia + lactic acid served as internal standard odor. Single carboxylic acids were tested in a tripartite blend with ammonia + lactic acid. Four different airflow stream rates (0.5, 5, 50, and 100 ml/min) carrying the compounds were tested for their effect on trap entry response in the olfactometer. In the olfactometer, propanoic acid, butanoic acid, 3-methylbutanoic acid, pentanoic acid, heptanoic acid, octanoic acid, and tetradecanoic acid increased attraction relative to the basic blend. While several carboxylic acids were attractive only at one or two flow rates, tetradecanoic acid was attractive at all flow rates tested. Heptanoic acid was attractive at the lowest flow rate (0.5 ml/min), but repellent at 5 and 50 ml/min. Mixing the air stream laden with these 7 carboxylic acids together with the headspace of the basic blend increased attraction in two quantitative compositions. Subtraction of single acids from the most attractive blend revealed that 3-methylbutanoic acid had a negative effect on trap entry response. In the absence of tetradecanoic acid, the blend was repellent. In assays with MM-X traps, both a blend of 7 carboxylic acids + ammonia + lactic acid (all applied from low density polyethylene-sachets) and a simple blend of ammonia + lactic acid + tetradecanoic acid were attractive. The results show that carboxylic acids play an essential role in the host-seeking behavior of An. gambiae, and that the contribution to blend attractiveness depends on the specific compound studied. {\textcopyright} The Author(s) 2009.},
author = {Smallegange, Renate C. and Qiu, Yu Tong and Bukovinszkin{\'{e}}-Kiss, Gabriella and {Van Loon}, Joop J.A. and Takken, Willem},
doi = {10.1007/S10886-009-9668-7},
file = {:Users/daniel/Library/Application Support/Mendeley Desktop/Downloaded/Smallegange et al. - 2009 - The effect of aliphatic carboxylic acids on olfaction-based host-seeking of the malaria mosquito Anopheles g.pdf:pdf},
issn = {1573-1561},
journal = {Journal of chemical ecology},
keywords = {Ammonia / pharmacology,Animal,Animals,Anopheles / physiology*,Behavior,Carboxylic Acids / chemistry*,Carboxylic Acids / pharmacology,Extramural,MEDLINE,Mosquito Control,N.I.H.,NCBI,NIH,NLM,National Center for Biotechnology Information,National Institutes of Health,National Library of Medicine,Non-U.S. Gov't,PMC2746306,PubMed Abstract,Renate C Smallegange,Research Support,Smell*,Willem Takken,Yu Tong Qiu,doi:10.1007/s10886-009-9668-7,pmid:19626371},
number = {8},
pages = {933--943},
pmid = {19626371},
publisher = {J Chem Ecol},
title = {{The effect of aliphatic carboxylic acids on olfaction-based host-seeking of the malaria mosquito Anopheles gambiae sensu stricto}},
url = {https://pubmed.ncbi.nlm.nih.gov/19626371/},
volume = {35},
year = {2009}
}
@article{Nakato2007,
abstract = {Objectives: A systematic review and meta-analysis of the effectiveness of atovaquone - proguanil (Malarone) as a chemoprophylactic agent against malaria. Methods: The data sources searched for this study included Cochrane systematic reviews (on infectious diseases), MEDLINE and EMBASE, Web of Knowledge and Annals of Tropical Medicine. All unconfounded randomized controlled trials assessing the chemoprophylaxis against malaria with atovaquone - proguanil were included in the review. Data on study design, study sample, inclusion and exclusion criteria, allocation, blinding, primary and secondary study end points were all extracted by one reviewer and independently rechecked by the second reviewer. Results: In general, all 10 studies identified had excellent quality with total scores of ≥4 using the Jadad criteria. Ten controlled trials comprising 4539 participants were included for this review. A meta-analysis of six of the ten studies found chemoprophylaxis with atovaquone - proguanil, with a prophylaxis efficacy of 95.8% (95% CI = 91.5-97.9), to be superior to placebo. It was also considered safe and better tolerated with fewer treatment-related adverse events that could lead to premature discontinuation of prophylaxis than in controls. Comparison with alternative chemoprophylaxis also showed atovaquone - proguanil to be better tolerated with fewer treatment-related self-reported adverse events (RR = 0.8234; 95% CI = 0.673164 - 1.01) or severe adverse events (RR = 0.6140; 95% CI = 0.420055-0.8975). Atovaquone - proguanil is well tolerated with no difference in non-compliance with placebo (RR = 0.8804; 95% CI = 0.6964-1.113; I2 = 31.4%). Conclusions: Evidence from this review shows that atovaquone-proguanil is highly efficacious as a prophylactic agent against malaria infection and is very well tolerated compared with other antimalarial agents. {\textcopyright} The Author 2007. Published by Oxford University Press on behalf of the British Society for Antimicrobial Chemotherapy. All rights reserved.},
author = {Nakato, Halima and Vivancos, Roberto and Hunter, Paul R.},
doi = {10.1093/JAC/DKM337},
file = {:Users/daniel/Library/Application Support/Mendeley Desktop/Downloaded/Nakato, Vivancos, Hunter - 2007 - A systematic review and meta-analysis of the effectiveness and safety of atovaquone proguanil (Malaron.pdf:pdf},
issn = {0305-7453},
journal = {The Journal of antimicrobial chemotherapy},
keywords = {Antimalarials / adverse effects*,Antimalarials / therapeutic use*,Atovaquone / adverse effects*,Atovaquone / therapeutic use*,Drug Combinations,Halima Nakato,Humans,MEDLINE,Malaria / prevention & control*,Meta-Analysis,NCBI,NIH,NLM,National Center for Biotechnology Information,National Institutes of Health,National Library of Medicine,Paul R Hunter,Proguanil / adverse effects*,Proguanil / therapeutic use*,PubMed Abstract,Review,Roberto Vivancos,Systematic Review,doi:10.1093/jac/dkm337,pmid:17848375},
month = {nov},
number = {5},
pages = {929--936},
pmid = {17848375},
publisher = {J Antimicrob Chemother},
title = {{A systematic review and meta-analysis of the effectiveness and safety of atovaquone proguanil (Malarone) for chemoprophylaxis against malaria}},
url = {https://pubmed.ncbi.nlm.nih.gov/17848375/},
volume = {60},
year = {2007}
}
@article{Nair2014,
abstract = {With the increasing environmental concerns such as sustainability and end-of-life disposal challenges, materials derived from renewable resources such as nanocellulose have been strongly advocated as potential replacements for packaging materials. Nanocellulose can be extracted from various plant resources through mechanical and chemical ways. Nanocellulose with its nanoscale dimensions, high crystalline nature, and the ability to form hydrogen bonds resulting in strong network makes it very hard for the molecules to pass through, suggesting excellent barrier properties associated with films made from these material. This review paper aim to summarize the recent developments in various barrier films based on nanocellulose with special focus on oxygen and water vapor barrier properties.},
author = {Nair, Sandeep S and Zhu, JY and Deng, Yulin and Ragauskas, Arthur J},
doi = {10.1186/s40508-014-0023-0},
journal = {Sustainable Chemical Processes},
number = {1},
title = {{High performance green barriers based on nanocellulose}},
volume = {2},
year = {2014}
}
@article{Elazzouzi-Hafraoui2008,
abstract = {The shape and size distribution of crystalline nanoparticles resulting from the sulfuric acid hydrolysis of cellulose from cotton, Avicel, and tunicate were investigated using transmission electron microscopy (TEM) and atomic force microscopy (AFM) as well as small- and wide-angle X-ray scattering (SAXS and WAXS). Images of negatively stained and cryo-TEM specimens showed that the majority of cellulose particles were flat objects constituted by elementary crystallites whose lateral adhesion was resistant against hydrolysis and sonication treatments. Moreover, tunicin whiskers were described as twisted ribbons with an estimated pitch of 2.4-3.2, $\mu$m. Length and width distributions of all samples were generally well described by log-normal functions, with the exception of tunicin, which had less lateral aggregation. AFM observation confirmed that the thickness of the nanocrystals was almost constant for a given origin and corresponded to the crystallite size measured from peak broadening in WAXS spectra. Experimental SAXS profiles were numerically simulated, combining the dimensions and size distribution functions determined by the various techniques. {\textcopyright} 2008 American Chemical Society.},
author = {Elazzouzi-Hafraoui, Samira and Nishiyama, Yoshiharu and Putaux, Jean Luc and Heux, Laurent and Dubreuil, Fr{\'{e}}d{\'{e}}ric and Rochas, Cyrille},
doi = {10.1021/bm700769p},
file = {:Users/daniel/Library/Application Support/Mendeley Desktop/Downloaded/Elazzouzi-Hafraoui et al. - 2008 - The shape and size distribution of crystalline nanoparticles prepared by acid hydrolysis of native ce.pdf:pdf},
issn = {15257797},
journal = {Biomacromolecules},
month = {jan},
number = {1},
pages = {57--65},
pmid = {18052127},
publisher = { American Chemical Society},
title = {{The shape and size distribution of crystalline nanoparticles prepared by acid hydrolysis of native cellulose}},
url = {https://pubs.acs.org/sharingguidelines},
volume = {9},
year = {2008}
}
@article{Bohbot2011,
abstract = {Several lines of evidence suggest that insect repellent molecules reduce mosquito-host contacts by interacting with odorants and odorant receptors (ORs), thereby ultimately affecting olfactory-driven behaviours. We describe the molecular effects of 10 insect repellents and a pyrethroid insecticide with known repellent activity on two highly specific Aedes aegypti (Diptera: Culicidae) ORs, AaOR2 + AaOR7 and AaOR8 + AaOR7, exquisitely sensitive to key mosquito attractants indole and (R)-(-)-1-octen-3-ol, expressed in oocytes of Xenopus (Anura: Pipidae). Our study demonstrates that insect repellents can both inhibit odorant-evoked currents mediated by ORs and independently elicit currents in the absence of odorants. All of the repellents had effects on one or both ORs; most of these compounds were selective inhibitors and showed a high degree of specificity in their capacity to activate the two ORs. These results show that a range of insect repellents belonging to structurally diverse chemical classes modulate the function of mosquito ORs through multiple molecular mechanisms. Published 2011. This article is a U.S. Government work and is in the public domain in the USA.},
author = {Bohbot, J. D. and Fu, L. and Le, T. C. and Chauhan, K. R. and Cantrell, C. L. and Dickens, J. C.},
doi = {10.1111/J.1365-2915.2011.00949.X},
file = {:Users/daniel/Library/Application Support/Mendeley Desktop/Downloaded/Bohbot et al. - 2011 - Multiple activities of insect repellents on odorant receptors in mosquitoes.pdf:pdf},
issn = {0269283X},
journal = {Medical and Veterinary Entomology},
keywords = {Aedes aegypti,Agonist,Antagonist,Indole,Modulator,Mosquito,Octenol,Odorant receptor,Pyrethroid,Repellent},
month = {dec},
number = {4},
pages = {436--444},
pmid = {21395633},
title = {{Multiple activities of insect repellents on odorant receptors in mosquitoes}},
volume = {25},
year = {2011}
}
@article{Alcalay2021,
abstract = {Sex-ratio distorters based on X-chromosome shredding are more efficient than sterile male releases for population suppression. X-shredding is a form of sex distortion that skews spermatogenesis of XY males towards the preferential transmission of Y-bearing gametes, resulting in a higher fraction of sons than daughters. Strains harboring X-shredders on autosomes were first developed in the malaria mosquito Anopheles gambiae, resulting in strong sex-ratio distortion. Since autosomal X-shredders are transmitted in a Mendelian fashion and can be selected against, their frequency in the population declines once releases are halted. However, unintended transfer of X-shredders to the Y-chromosome could produce an invasive meiotic drive element, that benefits from its biased transmission to the predominant male-biased offspring and its effective shielding from female negative selection. Indeed, linkage to the Y-chromosome of an active X-shredder instigated the development of the nuclease-based X-shredding system. Here, we analyze mechanisms whereby an autosomal X-shredder could become unintentionally Y-linked after release by evaluating the stability of an established X-shredder strain that is being considered for release, exploring its potential for remobilization in laboratory and wild-type genomes of An. gambiae and provide data regarding expression on the mosquito Y-chromosome. Our data suggest that an invasive X-shredder resulting from a post-release movement of such autosomal transgenes onto the Y-chromosome is unlikely.},
author = {Alcalay, Yehonatan and Fuchs, Silke and Galizi, Roberto and Bernardini, Federica and Haghighat-Khah, Roya Elaine and Rusch, Douglas B. and Adrion, Jeffrey R. and Hahn, Matthew W. and Tortosa, Pablo and Rotenberry, Rachel and Papathanos, Philippos Aris},
doi = {10.3389/FBIOE.2021.752253},
issn = {2296-4185},
journal = {Frontiers in bioengineering and biotechnology},
keywords = {MEDLINE,NCBI,NIH,NLM,National Center for Biotechnology Information,National Institutes of Health,National Library of Medicine,PMC8698249,Philippos Aris Papathanos,PubMed Abstract,Silke Fuchs,Yehonatan Alcalay,doi:10.3389/fbioe.2021.752253,pmid:34957064},
month = {dec},
pmid = {34957064},
publisher = {Front Bioeng Biotechnol},
title = {{The Potential for a Released Autosomal X-Shredder Becoming a Driving-Y Chromosome and Invasively Suppressing Wild Populations of Malaria Mosquitoes}},
url = {https://pubmed.ncbi.nlm.nih.gov/34957064/},
volume = {9},
year = {2021}
}
@article{Chowdhury2019,
abstract = {Cellulose nanomaterials are promising materials for the polymer industry due to their abundance and renewability. In packaging applications, these materials may impart enhanced gas barrier performance due to their high crystallinity and polarity. In this work, low barrier to superior gas barrier pristine nanocellulose films were produced using a shear-coating technique to obtain a range of anisotropic films. Induction of anisotropy in a nanocellulose film can control the overall free volume of the system which effectively controls the gas diffusion path; hence, controlled anisotropy results in tunable barrier properties of the nanocellulose films. The highest anisotropy materials showed a maximum of 900-fold oxygen barrier improvement compared to the isotropic arrangement of nanocellulose film. The Bharadwaj model of nanocomposite permeability was modified for pure nanoparticles, and the CNC data were fitted with good agreement. Overall, the oxygen barrier performance of anisotropic nanocellulose films was 97 and 27 times better than traditional barrier materials such as biaxially oriented poly(ethylene terephthalate) (BoPET) and ethylene vinyl alcohol copolymer (EVOH), respectively, and thus could be utilized for oxygen-sensitive packaging applications.},
author = {Chowdhury, Reaz A. and Nuruddin, Md and Clarkson, Caitlyn and Montes, Francisco and Howarter, John and Youngblood, Jeffrey P.},
doi = {10.1021/acsami.8b16897},
issn = {19448252},
journal = {ACS Applied Materials and Interfaces},
number = {1},
title = {{Cellulose Nanocrystal (CNC) Coatings with Controlled Anisotropy as High-Performance Gas Barrier Films}},
volume = {11},
year = {2019}
}
@article{Kose2019,
abstract = {Cellulose nanocrystals (CNCs) derived from biomass spontaneously organize into a helical arrangement, termed a chiral nematic structure. This structure mimics the organization of chitin found in the exoskeletons of arthropods, where it contributes to their remarkable mechanical strength. Here, we demonstrate a photonic sensory mechanism based on the reversible unwinding of chiral nematic CNCs embedded in an elastomer, leading the materials to display stimuli-responsive stretchable optics. Vivid interference colors appear as the film is stretched and disappear when the elastomer returns to its original shape. This reversible optical effect is caused by a mechanically-induced transition of the CNCs between a chiral nematic and pseudo-nematic arrangement.},
author = {Kose, Osamu and Tran, Andy and Lewis, Lev and Hamad, Wadood Y. and MacLachlan, Mark J.},
doi = {10.1038/s41467-019-08351-6},
file = {:Users/daniel/Library/Application Support/Mendeley Desktop/Downloaded/Kose et al. - 2019 - Unwinding a spiral of cellulose nanocrystals for stimuli-responsive stretchable optics.pdf:pdf},
issn = {20411723},
journal = {Nature Communications},
number = {1},
pmid = {30705267},
title = {{Unwinding a spiral of cellulose nanocrystals for stimuli-responsive stretchable optics}},
volume = {10},
year = {2019}
}
@article{Rivkin2015,
abstract = {This research explores the properties of bionanocomposite films prepared by binding recombinant resilin-like protein (res) consisting of the exon 1 resilin sequence from Drosophila melanogaster engineered to include a cellulose binding domain (CBD), to cellulose nanocrystals (CNCs). The optimal binding of res-CBD to CNCs was 1:5 by mass, and the resulting res-CBD-CNCs remained colloidally stable in water. Res-CBD-CNCs were solvent cast into transparent, free-standing films, which were more hydrophobic than neat CNC films, with water contact angles of 70-80 compared to 35-40 for the latter. In contrast to the multi-domain orientation typical of chiral nematic CNC films, res-CBD-CNC and CBD-CNC films exhibited long-range, uniaxial orientation that was apparently driven by the CBD moiety. Glycerol was studied as an additive in the films to determine whether the addition of a wet component to solvate the recombinant protein improved the mechanical properties of the res-CBD-CNC films. In comparison to the other films, res-CBD-CNC films were more elastic with added glycerol, demonstrating a range of 0.5-5wt% (i.e., the films responded more elastically to a given strain and/or were less plastically deformed by a given mechanical load), but became less elastic with added glycerol between 0.5-5wt%. Overall, films made of res-CBD-CNCs plus 0.5wt% glycerol displayed improved mechanical properties compared to neat CNC films, and with an increase in toughness of 150% and in elasticity of 100%.},
author = {Rivkin, Amit and Abitbol, Tiffany and Nevo, Yuval and Verker, Ronen and Lapidot, Shaul and Komarov, Anton and Veldhuis, Stephen C. and Zilberman, Galit and Reches, Meital and Cranston, Emily D. and Shoseyov, Oded},
doi = {10.1089/ind.2014.0026},
file = {:Users/daniel/Library/Application Support/Mendeley Desktop/Downloaded/Rivkin et al. - 2015 - Bionanocomposite films from resilin-CBD bound to cellulose nanocrystals.pdf:pdf},
issn = {15509087},
journal = {Industrial Biotechnology},
number = {1},
pages = {44--58},
title = {{Bionanocomposite films from resilin-CBD bound to cellulose nanocrystals}},
volume = {11},
year = {2015}
}
@article{Dekel2022,
abstract = {Mosquitoes are responsible for disease transmission worldwide. They possess the ability to discriminate between different ecological resources, including nectar sources, animal hosts and oviposition sites, a feature mediated by their olfactory system. Insect repellents, such as N,N-diethyl-meta-toluamide (also called DEET), have been shown to activate and inhibit mosquito odorant receptors, resulting in behavioral modulation. This and other repellents currently available for personal protection against mosquitoes are topically applied to the skin and operate at a short range. In our search for potential long-range inhibitors of attractants to human hosts, we have hypothesized that the shared chemical similarities between indole and DEET may confer the former with the ability to block odorant receptor function and inhibit human host attraction in a similar way as DEET. We used the two-electrode voltage clamp system to assay Xenopus laevis oocytes as a platform to compare the pharmacological effect of commercially available insect repellents and indole on the Aedes aegypti (R)-1-octen-3-ol receptor, OR8, a receptor involved in the decision-making of female mosquitoes to identify human hosts. We also conducted arm-in-a-cage and wind-tunnel bioassays to explore the effect of indole on human host-seeking female Aedes aegypti mosquitoes. Our results demonstrate that indole inhibited the Aedes aegypti (R)-1-octen-3-ol receptor OR8. In our arm-in-a-cage assay, 1 M of DEET reduced mosquito visits on average by 69.3% while the same indole concentration achieved 97.8% inhibition. This effect of indole on flight visits was dose-dependent and disappeared at 1 $\mu$M. In the flight tunnel, indole elicited on average 27.5% lower speed, 42.3% lower upwind velocity and 30.4% higher tortuosity compared to the control. Indole significantly inhibits OR8 activation by (R)-1-octen-3-ol, mosquito visits to a human hand and long-range human host-seeking. The volatility of indole may be leveraged to develop a novel insect repellent in the context of personal mosquito protection.},
author = {Dekel, Amir and Sar-Shalom, Evyatar and Vainer, Yuri and Yakir, Esther and Bohbot, Jonathan D.},
doi = {10.1186/S13071-022-05545-8/FIGURES/5},
file = {:Users/daniel/Library/Application Support/Mendeley Desktop/Downloaded/Dekel et al. - 2022 - The ovipositor cue indole inhibits animal host attraction in Aedes aegypti (Diptera Culicidae) mosquitoes.pdf:pdf},
issn = {17563305},
journal = {Parasites & Vectors},
keywords = {Entomology,Infectious Diseases,Parasitology,Repellent,Tropical Medicine,Veterinary Medicine/Veterinary Science,Virology},
month = {nov},
number = {1},
pages = {1--13},
pmid = {36369215},
publisher = {Springer Science and Business Media LLC},
title = {{The ovipositor cue indole inhibits animal host attraction in Aedes aegypti (Diptera: Culicidae) mosquitoes}},
url = {https://parasitesandvectors.biomedcentral.com/articles/10.1186/s13071-022-05545-8},
volume = {15},
year = {2022}
}
@misc{Abitbol2016,
abstract = {Nanocellulose is of increasing interest for a range of applications relevant to the fields of material science and biomedical engineering due to its renewable nature, anisotropic shape, excellent mechanical properties, good biocompatibility, tailorable surface chemistry, and interesting optical properties. We discuss the main areas of nanocellulose research: photonics, films and foams, surface modifications, nanocomposites, and medical devices. These tiny nanocellulose fibers have huge potential in many applications, from flexible optoelectronics to scaffolds for tissue regeneration. We hope to impart the readers with some of the excitement that currently surrounds nanocellulose research, which arises from the green nature of the particles, their fascinating physical and chemical properties, and the diversity of applications that can be impacted by this material.},
author = {Abitbol, Tiffany and Rivkin, Amit and Cao, Yifeng and Nevo, Yuval and Abraham, Eldho and Ben-Shalom, Tal and Lapidot, Shaul and Shoseyov, Oded},
booktitle = {Current Opinion in Biotechnology},
doi = {10.1016/j.copbio.2016.01.002},
file = {:Users/daniel/Library/Application Support/Mendeley Desktop/Downloaded/Abitbol et al. - 2016 - Nanocellulose, a tiny fiber with huge applications.pdf:pdf},
issn = {18790429},
month = {jun},
pages = {76--88},
pmid = {26930621},
publisher = {Elsevier Ltd},
title = {{Nanocellulose, a tiny fiber with huge applications}},
volume = {39},
year = {2016}
}
@book{Debboun2014,
abstract = {The public has a great desire for products that prevent the annoyance of biting insects and ticks, but that desire does not always translate into sensible use of those products. Insect Repellents Handbook, Second Edition summarizes evidence-based information on insect repellents to inform decisions by those involved with insect repellent research, development, and use. This authoritative, single-source reference makes it possible for you to quickly gain a working level of expertise about insect repellents, without having to search through the scattered literature. The previous edition was the first comprehensive volume on this subject and quickly became the definitive reference on insect repellents. This second edition reflects the current state of insect repellent science, covers the processes involved in the development and testing of new active ingredients and formulations, and discusses the practical uses of repellents. The book includes thought-provoking discussions on how repellents work, their neuromolecular basis of action, and whether green chemistry can provide effective repellents. It also supplies an in-depth understanding of the development of repellents including testing methods, review of active ingredients, and the use of chemical mixtures as repellents. It provides science-backed chapters on repellent use including best practices for use of personal protection products, criteria for repellent use, and insect repellents for other potential use.},
author = {Debboun, Mustapha and Frances, Stephen P. and Strickman, Daniel A.},
booktitle = {Insect Repellents Handbook, Second Edition},
doi = {10.1201/b17407},
title = {{Insect repellents handbook, second Edition}},
year = {2014}
}
@article{Shalom2021,
author = {Shalom, Tal Ben and Belsey, Shylee and Chasnitsky, Michael and Shoseyov, Oded},
file = {:Users/daniel/Library/Application Support/Mendeley Desktop/Downloaded/Shalom et al. - 2021 - Cellulose Nanocrystals and Corn Zein Oxygen and Water Vapor Barrier Biocomposite Films(3).pdf:pdf},
keywords = {barrier films,biocomposite,cellulose nanocrystals,flexible packaging,zein},
title = {{Cellulose Nanocrystals and Corn Zein Oxygen and Water Vapor Barrier Biocomposite Films}},
year = {2021}
}
@article{BenShalom2019,
abstract = {This study is aimed to explore the properties of cellulose nanocrystals (CNC)/polyvinyl alcohol (PVA) composite films with and without 1,2,3,4-butane tetracarboxylic acid (BTCA), a nontoxic crosslinker. CNC and CNC-PVA nanocomposite films are prepared using solution-casting technique. Differential scanning calorimetry (DSC) analyses show that crosslinking increased the glass transition temperature but reduced the melting temperature and crystallinity. Furthermore, high CNC concentrations in the PVA matrix interfere with PVA crystallinity, whereas in specific ratio between CNC and PVA, two different crystalline structures are observed within the PVA matrix. Film surfaces and fracture topographies characterized using scanning electron microscope indicate that at certain CNC-PVA ratios, micron-sized needle-like crystals have formed. These crystalline structures correlate with the remarkable improvement in mechanical properties of the CNC-PVA nanocomposite films, that is, enhanced tensile strain and toughness to 570% and 202 MJ m−3, respectively, as compared to pristine PVA. BTCA enhances the tensile strain, ultimate tensile stress, toughness, and modulus of CNC films compared to pristine CNC films. Water absorption of crosslinked CNC and CNC-PVA nanocomposite films is significantly reduced, while film transparency is significantly improved as a function of PVA and crosslinker content. The presented results indicate that CNC-PVA nanocomposite films may find applications in packaging, and though materials applications.},
author = {{Ben Shalom}, Tal and Nevo, Yuval and Leibler, David and Shtein, Zvi and Azerraf, Clarite and Lapidot, Shaul and Shoseyov, Oded},
doi = {10.1002/MABI.201800347},
file = {:Users/daniel/Library/Application Support/Mendeley Desktop/Downloaded/Ben Shalom et al. - 2019 - Cellulose Nanocrystals (CNCs) Induced Crystallization of Polyvinyl Alcohol (PVA) Super Performing Nanocomposi.pdf:pdf},
issn = {16165195},
journal = {Macromolecular Bioscience},
keywords = {biodegradable films,bionanocomposite,nanocellulose,polyvinyl alcohol},
month = {mar},
number = {3},
publisher = {Wiley-VCH Verlag},
title = {{Cellulose Nanocrystals (CNCs) Induced Crystallization of Polyvinyl Alcohol (PVA) Super Performing Nanocomposite Films}},
volume = {19},
year = {2019}
}
@article{NevesBorgheti-Cardoso2020,
abstract = {For more than one hundred years, several treatments against malaria have been proposed but they have systematically failed, mainly due to the occurrence of drug resistance in part resulting from the exposure of the parasite to low drug doses. Several factors are behind this problem, including (i) the formidable barrier imposed by the Plasmodium life cycle with intracellular localization of parasites in hepatocytes and red blood cells, (ii) the adverse fluidic conditions encountered in the blood circulation that affect the interaction of molecular components with target cells, and (iii) the unfavorable physicochemical characteristics of most antimalarial drugs, which have an amphiphilic character and can be widely distributed into body tissues after administration and rapidly metabolized in the liver. To surpass these drawbacks, rather than focusing all efforts on discovering new drugs whose efficacy is quickly decreased by the parasite's evolution of resistance, the development of effective drug delivery carriers is a promising strategy. Nanomaterials have been investigated for their capacity to effectively deliver antimalarial drugs at local doses sufficiently high to kill the parasites and avoid drug resistance evolution, while maintaining a low overall dose to prevent undesirable toxic side effects. In recent years, several nanostructured systems such as liposomes, polymeric nanoparticles or dendrimers have been shown to be capable of improving the efficacy of antimalarial therapies. In this respect, nanomaterials are a promising drug delivery vehicle and can be used in therapeutic strategies designed to fight the parasite both in humans and in the mosquito vector of the disease. The chemical analyses of these nanomaterials are essential for the proposal and development of effective anti-malaria therapies. This review is intended to analyze the application of nanomaterials to improve the drug efficacy on different stages of the malaria parasites in both the human and mosquito hosts. This journal is},
author = {{Neves Borgheti-Cardoso}, Livia and {San Anselmo}, Mari{\'{a}} and Lantero, Elena and Lancelot, Alexandre and Serrano, Jos{\'{e}} Luis and Hern{\'{a}}ndez-Ainsa, Silvia and Fern{\`{a}}ndez-Busquets, Xavier and Sierra, Teresa},
doi = {10.1039/d0tb01398f},
file = {:Users/daniel/Library/Application Support/Mendeley Desktop/Downloaded/Neves Borgheti-Cardoso et al. - 2020 - Promising nanomaterials in the fight against malaria.pdf:pdf},
issn = {20507518},
journal = {Journal of Materials Chemistry B},
month = {nov},
number = {41},
pages = {9428--9448},
pmid = {32955067},
publisher = {Royal Society of Chemistry},
title = {{Promising nanomaterials in the fight against malaria}},
url = {https://liquidcrystals.},
volume = {8},
year = {2020}
}
@article{Castilho2019,
abstract = {Graphene-based materials are being developed for a variety of wearable technologies to provide advanced functions that include sensing; temperature regulation; chemical, mechanical, or radiative protection; or energy storage. We hypothesized that graphene films may also offer an additional unanticipated function: mosquito bite protection for light, fiber-based fabrics. Here, we investigate the fundamental interactions between graphene-based films and the globally important mosquito species, Aedes aegypti, through a combination of live mosquito experiments, needle penetration force measurements, and mathematical modeling of mechanical puncture phenomena. The results show that graphene or graphene oxide nanosheet films in the dry state are highly effective at suppressing mosquito biting behavior on live human skin. Surprisingly, behavioral assays indicate that the primary mechanism is not mechanical puncture resistance, but rather interference with host chemosens-ing. This interference is proposed to be a molecular barrier effect that prevents Aedes from detecting skin-associated molecular attractants trapped beneath the graphene films and thus prevents the initiation of biting behavior. The molecular barrier effect can be circumvented by placing water or human sweat as molecular attractants on the top (external) film surface. In this scenario, pristine graphene films continue to protect through puncture resistance—a mechanical barrier effect—while graphene oxide films absorb the water and convert to mechanically soft hydrogels that become nonprotective.},
author = {Castilho, Cintia J. and Li, Dong and Liu, Muchun and Liu, Yue and Gao, Huajian and Hurt, Robert H.},
doi = {10.1073/pnas.1906612116},
file = {:Users/daniel/Library/Application Support/Mendeley Desktop/Downloaded/Castilho et al. - 2019 - Mosquito bite prevention through graphene barrier layers.pdf:pdf},
issn = {10916490},
journal = {Proceedings of the National Academy of Sciences of the United States of America},
keywords = {Graphene barriers,Mosquito bite prevention,Wearable technologies},
number = {37},
pages = {18304--18309},
pmid = {31451645},
title = {{Mosquito bite prevention through graphene barrier layers}},
volume = {116},
year = {2019}
}
@article{Iwamoto2009,
abstract = {The elastic modulus of single microfibrils from tunicate (Halocynthia papillosa) cellulose was measured by atomic force microscopy (AFM). Microfibrils with cross-sectional dimensions 8 × 20 nm and several micrometers in length were obtained by oxidation of cellulose with 2,2,6,6- tetramethylpiperidine-1-oxyl radical (TEMPO) as a catalyst and subsequent mechanical disintegration in water and by sulfuric acid hydrolysis. The nanocellulosic materials were deposited on a specially designed silicon wafer with grooves 227 nm in width, and a three-point bending test was applied to determine the elastic modulus using an AFM cantilever. The elastic moduli of single microfibrils prepared by TEMPO-oxidation and acid hydrolysis were 145.2 ± 31.3 and 150.7 ± 28.8 GPa, respectively. The result showed that the experimentally determined modulus of the highly crystalline tunicate microfibrils was in agreement with the elastic modulus of native cellulose crystals. {\textcopyright} 2009 American Chemical Society.},
author = {Iwamoto, Shinichiro and Kai, Weihua and Isogai, Akira and Iwata, Tadahisa},
doi = {10.1021/bm900520n},
file = {:Users/daniel/Library/Application Support/Mendeley Desktop/Downloaded/Iwamoto et al. - 2009 - Elastic modulus of single cellulose microfibrils from tunicate measured by atomic force microscopy.pdf:pdf},
issn = {15257797},
journal = {Biomacromolecules},
month = {sep},
number = {9},
pages = {2571--2576},
pmid = {19645441},
publisher = { American Chemical Society},
title = {{Elastic modulus of single cellulose microfibrils from tunicate measured by atomic force microscopy}},
url = {https://pubs.acs.org/sharingguidelines},
volume = {10},
year = {2009}
}
