# Supplementary material for: Mosquito bite prevention through self-assembled cellulose nanocrystals
Source: PNAS Nexus. 2023 Apr 11;2(4):pgad069. doi: 10.1093/pnasnexus/pgad069 (PMC10089072; doi:10.1093/pnasnexus/pgad069)
Supplement: pgad069_Supplementary_Data [file pgad069_supplementary_data.zip › PNASNEXUS-PNASNEXUS-2023-00165-T-s04.xlsx]

## Sheet: Egg Analysis A.E.
Greyscale	control 1	control 2	control 3	cnc 1	cnc 2	cnc 3	1mM Indole 1	1mM Indole 2	1mM Indole 3	parafilm 1	parafilm 2	parafilm 3			Average	St. Dev.
0	1144	853	999	566	382	554	0	0	0	1040	489	981		Control	3074.67	548
1	274	241	160	16	7	8	0	2	0	45	46	41		CNC	613	74.9066
2	257	157	146	5	2	11	2	1	0	14	0	14		CNC Indole	18.3333	18.5023
3	200	139	109	2	4	8	5	1	0	27	44	26		Parafilm	1166	215.167
4	68	76	154	2	5	0	5	0	0	12	0	2
5	227	142	97	0	1	8	4	1	0	12	40	16
6	183	95	139	17	8	10	1	0	0	15	37	19
7	129	90	76	0	4	4	0	1	0	13	0	17		Percent reduction in eggs CNC to control	80.0629
8	59	81	119	2	3	0	2	3	0	14	38	0		Percent reduction in eggs CNC + Indole to control	99.4037
9	165	68	104	4	4	3	0	0	0	11	52	19		Percent reduction in eggs Parafilm to control	62.0772
10	147	71	58	6	11	2	3	3	0	16	0	5		Percent reduction in eggs CNC to parafilm	47.4271
11	129	35	117	4	6	5	3	2	0	16	36	9		Percent reduction in eggs CNC Indole to parafilm	98.4277
12	80	55	125	2	2	1	2	1	0	8	30	0		Percent reduction in eggs CNC Indole to CNC	97.0092
13	44	82	50	10	4	5	3	0	0	14	0	16
14	101	34	120	0	12	2	0	0	0	23	29	0
15	99	61	77	11	9	3	0	1	0	6	17	21
16	53	39	50	2	15	2	1	0	0	16	10	0
17	31	50	98	5	2	9	2	1	0	15	16	7
18	87	48	93	3	15	3	2	0	0	10	3	0
19	89	50	66	0	13	5	1	0	0	17	25	12
20	57	60	117	7	18	5	1	1	0	15	22	0
Sum	3623	2527	3074	664	527	648	37	18	0	1359	934	1205
														Sum	3623	2527	3074	664	527	648	37	18	0	1359	934	1205
														Control	CNC	CNC Indole	parafilm
														3623	664	37	1359
														2527	527	18	934
														3074	648	0	1205

## Sheet: In vivo A.E.
Cage treatment	Percent BF females
Control 1	100
Control 2	76.92
Control 3	35.71
CNC 1	13.33
CNC 2	15
CNC 3	14.29
				control	cnc
				100	13.33
				76.92	15
				35.71	14.29
			avg	70.8767	14.2067
			st dev	32.5683	0.838113
					Percent reduction in blood fed females	0.799558

## Sheet: Ammonia Barrier experiment
Time (s)	Whatman 1	Whatman 2	Whatman 3	CNC 1	CNC 2	CNC 3
0	0	0	0	0	0	0
2	0	0	0	0	0	0
4	0	0	0	0	0	0
6	0	0	0	0	0	0
8	0	0	0	0	0	0
10	5.1	0	0	0	0	0
12	52.56	0	0	0	0	0
14	87.57	0	0	0	0	0
16	113.49	0	1.6	0	0	0
18	120.23	0	38.83	0	0	0
20	122.11	0	119.65	0	0	0
22	120.16	2.54	125.07	0	0	0
24	116.65	94.01	92.6	0	0	0
26	113.08	172.88	48.75	0	0	0
28	109.5	199.77	38.43	0	0	0
30	105.54	200	84.17	0	0	0
32	97.58	200	153.86	0	0	0
34	84.69	200	200	0	0	0
36	73.15	200	200	0	0	0
38	65.66	200	200	0	0	0
40	59.95	200	200	0	0	0
42	56.81	200	200	0	0	0
44	53.17	200	200	0	0	0
46	49.21	197.92	200	0	0	0
48	45.45	192.4	200	0	0	0
50	42.47	167.39	200	0	0	0
52	41.84	150.93	200	0	0	0
54	38.95	139.4	200	0	0	0
56	35.84	131.07	200	0	0	0
58	33.03	122.78	200	0	0	0
60	31.33	116.98	200	0	0	0
62	29.62	112.04	200	0	0	0
64	27.6	107.48	200	0	0	0
66	25.95	103	190.99	0	0	0
68	25	96.07	186.36	0	0	0
70	23.47	91.8	179.48	0	0	0
72	21.77	86.4	174.18	0	0	0
74	19.76	81.83	167.57	0	0	0
76	18.6	79.1	162.38	0	0	0
78	17.7	76.09	157.7	0	0	0
80	16.85	72.36	152.32	0	0	0
82	15.39	69.38	143.84	0	0	0
84	14.51	66.32	138.1	0	0	0
86	13.33	64.45	133.89	0	0	0
88	12.68	61.41	130.39	0	0	0
90	11.92	57.61	126.69	0	0	0
92	11.19	54.89	123.61	0	0	0
94	10.09	52.34	120.37	0	0	0
96	9.23	50.33	116.76	0	0	0
98	8.52	47.73	89.59	0	0	0
100	8.16	45.84	77.2	0	0	0
102	7.57	44.15	73.3	0	0	0
104	6.81	42.71	68.65	0	0	0
106	6.49	41.3	66.31	0	0	0
108	5.92	39.15	61.16	0	0	0
110	5.44	37.83	57.75	0	0	0
112	4.87	36.43	54.07	0	0	0
114	4.5	35.02	50.56	0	0	0
116	4.2	32.94	47.24	0	0	0
118	3.9	31.67	44.54	0	0	0
120	3.59	30.39	42.4	0	0	0
122	3.12	29.31	40.58	0	0	0
124	2.85	27.75	38.2	0	0	0
126	2.61	26.43	34.13	0	0	0
128	2.29	25.73	31.93	0	0	0
130	2.02	24.37	30.07	0	0	0
132	1.74	22.92	28.18	0	0	0
134	1.53	22.09	26.49	0	0	0
136	1.34	21.24	24.44	0	0	0
138	1.24	20.41	22.66	0	0	0
140	1.17	19.13	21.36	0	0	0
142	1.11	18.38	19.14	0	0	0
144	0.96	17.66	17.52	0	0	0
146	0.62	17.04	15.83	0	0	0
148	0.06	16.15	14.13	0	0	0
150	0	15.52	12.45	0	0	0
152	0	14.91	11.03	0	0	0
154	0	14.16	9.63	0	0	0
156		13.43	8.55	0	0	0
158		12.91	6.98	0	0	0
160		12.41	5.97	0	0	0
162		11.86	4.94	0	0	0
164		11.41	3.49	0	0	0
166		10.84	1.25	0	0	0
168		10.33	0.28	0	0	0
170		10.03	0	0	0	0
172		9.58	0	0	0	0
174		9.07	0	0	0	0
176		8.72	0	0	0	0
178		8.38	0	0	0	0
180		8.1	0	0	0	0
182		7.69		0	0	0
184		7.39		0	0	0
186		7.1		0	0	0
188		6.83		0	0	0
190		6.47		0	0	0
192		6.25		0	0	0
194		6.02		0	0	0
196		5.8		0	0	0
198		5.49		0	0	0
200		5.29		0	0	0
202		5.08		0	0	0
204		4.88		0	0	0
206		4.6		0	0	0
208		4.42		0	0	0
210		4.22		0	0	0
212		4.1		0	0	0
214		3.87		0	0	0
216		3.73		0	0	0
218		3.58		0	0	0
220		3.41		0	0	0
222		3.3		0	0	0
224		3.04		0	0	0
226		2.92		0	0	0
228		2.79		0	0	0
230		2.65			0	0
232		2.47		0	0	0
234		2.36		0	0	0
236		2.24		0	0	0
238		2.13		0	0	0
240		1.96		0	0	0
242		1.87		0	0	0
244		1.77		0	0	0
246		1.69		0	0	0
248		1.59		0	0	0
250		1.47		0	0	0
252		1.35		0	0	0
254		1.28		0	0	0
256		1.2		0	0	0
258		1.05		0	0	0
260		0.95		0	0	0
262		0.87		0	0	0
264		0.67		0	0	0
266		0.55		0	0	0
268		0.45		0	0	0
270		0.35		0	0	0
272		0.2		0	0	0
274		0.08		0	0	0
276		0.01		0	0	0
278		0		0	0	0
280		0		0	0	0
282		0		0	0	0
284		0		0	0	0
286		0		0	0	0
288		0		0	0	0
290		0		0	0	0
292		0		0	0	0
294		0		0	0	0
296		0		0	0	0
298		0		0	0	0
